# Supplementary material for: Powdered Green Tea (Matcha) Attenuates the Cognitive Dysfunction via the Regulation of Systemic Inflammation in Chronic PM2.5-Exposed BALB/c Mice
Source: Antioxidants (Basel). 2021 Nov 30;10(12):1932. doi: 10.3390/antiox10121932 (PMC8750520; doi:10.3390/antiox10121932)
Supplement: Supplementary file 1 [file antioxidants-10-01932-s001.zip]

Archive with 1 entries (1 files):
- antioxidants-1469993-supplementary.pdf
